# Supplementary material for: The Great Wanderer: The Phylogeographic History of the Bicolor Pyramid Ant (Dorymyrmex bicolor Wheeler, 1906) in Central Veracruz, Mexico
Source: Insects. 2025 Jul 31;16(8):785. doi: 10.3390/insects16080785 (PMC12386616; doi:10.3390/insects16080785)
Supplement: Supplementary file 1 [file insects-16-00785-s001.zip]

Archive with 1 entries (1 files):
- insects-3763579-supplementary.pdf
